# Supplementary material for: Targeting endoplasmic reticulum associated degradation pathway combined with radiotherapy enhances the immunogenicity of esophageal cancer cells
Source: Cancer Biol Ther. 2023 Mar 12;24(1):2166763. doi: 10.1080/15384047.2023.2166763 (PMC10026871; doi:10.1080/15384047.2023.2166763)
Supplement: Supplemental Material [file KCBT_A_2166763_SM7903.zip]

Archive with 3 entries (3 files):
- Figure_Legends_and_Alt_Text_for_Supplementary_Figures.docx
- Supplementary_Fig_1.tif
- Supplementary_Fig_2.tif
